# Supplementary material for: Chemical Profiling and Biological Activity of Psydrax dicoccos Gaertn
Source: Molecules. 2023 Oct 15;28(20):7101. doi: 10.3390/molecules28207101 (PMC10609380; doi:10.3390/molecules28207101)
Supplement: Supplementary file 1 [file molecules-28-07101-s001.zip]

Archive with 1 entries (1 files):
- molecules-2638640-supplementary.pdf
